# Supplementary material for: scAlign: a tool for alignment, integration, and rare cell identification from scRNA-seq data
Source: Genome Biol. 2019 Aug 14;20:166. doi: 10.1186/s13059-019-1766-4 (PMC6693154; doi:10.1186/s13059-019-1766-4)
Supplement: Supplementary file 2 — Contains supplementary gene ontology information. (XLS 49 kb) [file 13059_2019_1766_MOESM2_ESM.xls]

## Sheet: SupplementFile1
GOBPID	Pvalue	OddsRatio	ExpCount	Count	Size	Term	p_ajd	terms
GO:0009235	3.36e-06	88.5556	0.353774	5	6	cobalamin metabolic process	0.00656237	cobalamin metabolic process
GO:0033013	6.16e-05	22.0556	0.53066	5	9	tetrapyrrole metabolic process	0.0454611	tetrapyrrole metabolic process
GO:0030199	6.99e-05	9.83005	1.17925	7	20	collagen fibril organization	0.0454611	collagen fibril organization
GO:0006767	0.00011778	17.6222	0.589623	5	10	water-soluble vitamin metabolic process	0.0574474	water-soluble vitamin metabolic process
GO:0030198	0.000503094	3.37143	6.19104	15	105	extracellular matrix organization	0.180917	extracellular matrix organization
GO:0006508	0.000557253	2.9834	9.13915	19	155	proteolysis	0.180917	proteolysis
GO:0010470	0.000741843	50.8723	0.235849	3	4	regulation of gastrulation	0.180917	regulation of gastrulation
GO:2000542	0.000741843	50.8723	0.235849	3	4	negative regulation of gastrulation	0.180917	negative regulation of gastrulation
GO:0043062	0.00104314	3.0972	6.60377	15	112	extracellular structure organization	0.18187	extracellular structure organization
GO:0016486	0.0010858	13.7913	0.53066	4	9	peptide hormone processing	0.18187	peptide hormone processing
GO:0006766	0.00111863	8.75556	0.884434	5	15	vitamin metabolic process	0.18187	vitamin metabolic process
GO:0090277	0.00111863	8.75556	0.884434	5	15	positive regulation of peptide hormone secretion	0.18187	positive regulation of peptide hormone secretion
GO:0090276	0.00145071	6.26471	1.35613	6	23	regulation of peptide hormone secretion	0.203982	regulation of peptide hormone secretion
GO:0010817	0.00151802	3.53281	4.12736	11	70	regulation of hormone levels	0.203982	regulation of hormone levels
GO:0044281	0.00162362	2.85268	7.60613	16	129	small molecule metabolic process	0.203982	small molecule metabolic process
GO:0071230	0.00173115	11.4783	0.589623	4	10	cellular response to amino acid stimulus	0.203982	cellular response to amino acid stimulus
GO:0010676	0.00177739	25.4043	0.294811	3	5	positive regulation of cellular carbohydrate metabolic process	0.203982	positive regulation of cellular carbohydrate metabolic process
GO:0009914	0.00208242	4.28011	2.47642	8	42	hormone transport	0.225711	hormone transport
GO:0007586	0.00288406	5.30455	1.53302	6	26	digestion	0.277289	digestion
GO:0045913	0.00340708	16.9149	0.353774	3	6	positive regulation of carbohydrate metabolic process	0.277289	positive regulation of carbohydrate metabolic process
GO:0003214	0.00341104	Inf	0.117925	2	2	cardiac left ventricle morphogenesis	0.277289	cardiac left ventricle morphogenesis
GO:0030070	0.00341104	Inf	0.117925	2	2	insulin processing	0.277289	insulin processing
GO:1901142	0.00341104	Inf	0.117925	2	2	insulin metabolic process	0.277289	insulin metabolic process
GO:1903225	0.00341104	Inf	0.117925	2	2	negative regulation of endodermal cell differentiation	0.277289	negative regulation of endodermal cell differentiation
GO:0046883	0.00360726	4.31676	2.12264	7	36	regulation of hormone secretion	0.28151	regulation of hormone secretion
GO:0051186	0.00382884	3.80952	2.71226	8	46	cofactor metabolic process	0.28731	cofactor metabolic process
GO:0030073	0.00577766	5.43056	1.23821	5	21	insulin secretion	0.417489	insulin secretion
GO:0030072	0.00619434	4.39773	1.76887	6	30	peptide hormone secretion	0.426881	peptide hormone secretion
GO:0046887	0.00714681	5.10458	1.29717	5	22	positive regulation of hormone secretion	0.426881	positive regulation of hormone secretion
GO:0046879	0.00771851	3.658	2.41745	7	41	hormone secretion	0.426881	hormone secretion
GO:0043434	0.00837315	3.26407	3.06604	8	52	response to peptide hormone	0.426881	response to peptide hormone
GO:0007189	0.0087659	10.1234	0.471698	3	8	adenylate cyclase-activating G protein-coupled receptor signaling pathway	0.426881	adenylate cyclase-activating G protein-coupled receptor signaling pathway
GO:0045992	0.0087659	10.1234	0.471698	3	8	negative regulation of embryonic development	0.426881	negative regulation of embryonic development
GO:0090279	0.0087659	10.1234	0.471698	3	8	regulation of calcium ion import	0.426881	regulation of calcium ion import
GO:0007267	0.0090821	2.35192	8.13679	15	138	cell-cell signaling	0.426881	cell-cell signaling
GO:0071417	0.00941696	3.1873	3.125	8	53	cellular response to organonitrogen compound	0.426881	cellular response to organonitrogen compound
GO:0006111	0.00984605	33.2083	0.176887	2	3	regulation of gluconeogenesis	0.426881	regulation of gluconeogenesis
GO:0010907	0.00984605	33.2083	0.176887	2	3	positive regulation of glucose metabolic process	0.426881	positive regulation of glucose metabolic process
GO:0030813	0.00984605	33.2083	0.176887	2	3	positive regulation of nucleotide catabolic process	0.426881	positive regulation of nucleotide catabolic process
GO:0043589	0.00984605	33.2083	0.176887	2	3	skin morphogenesis	0.426881	skin morphogenesis
GO:0045821	0.00984605	33.2083	0.176887	2	3	positive regulation of glycolytic process	0.426881	positive regulation of glycolytic process
GO:0051194	0.00984605	33.2083	0.176887	2	3	positive regulation of cofactor metabolic process	0.426881	positive regulation of cofactor metabolic process
GO:0051197	0.00984605	33.2083	0.176887	2	3	positive regulation of coenzyme metabolic process	0.426881	positive regulation of coenzyme metabolic process
GO:1900271	0.00984605	33.2083	0.176887	2	3	regulation of long-term synaptic potentiation	0.426881	regulation of long-term synaptic potentiation
GO:1903224	0.00984605	33.2083	0.176887	2	3	regulation of endodermal cell differentiation	0.426881	regulation of endodermal cell differentiation
GO:0023061	0.0114602	3.34821	2.59434	7	44	signal release	0.458071	signal release
GO:0043200	0.0115095	5.69565	0.943396	4	16	response to amino acid	0.458071	response to amino acid
GO:0050796	0.0115095	5.69565	0.943396	4	16	regulation of insulin secretion	0.458071	regulation of insulin secretion
GO:0097435	0.0117923	2.68382	4.59906	10	78	supramolecular fiber organization	0.458071	supramolecular fiber organization
GO:1901699	0.0117956	3.04357	3.24292	8	55	cellular response to nitrogen compound	0.458071	cellular response to nitrogen compound
GO:0070509	0.0126059	8.42553	0.53066	3	9	calcium ion import	0.458071	calcium ion import
GO:0002793	0.0154483	3.49091	2.12264	6	36	positive regulation of peptide secretion	0.458071	positive regulation of peptide secretion
GO:0010906	0.0172666	7.21277	0.589623	3	10	regulation of glucose metabolic process	0.458071	regulation of glucose metabolic process
GO:0032024	0.0172666	7.21277	0.589623	3	10	positive regulation of insulin secretion	0.458071	positive regulation of insulin secretion
GO:1901652	0.0178599	2.78992	3.47877	8	59	response to peptide	0.458071	response to peptide
GO:0002674	0.0189503	16.5833	0.235849	2	4	negative regulation of acute inflammatory response	0.458071	negative regulation of acute inflammatory response
GO:0006110	0.0189503	16.5833	0.235849	2	4	regulation of glycolytic process	0.458071	regulation of glycolytic process
GO:0010749	0.0189503	16.5833	0.235849	2	4	regulation of nitric oxide mediated signal transduction	0.458071	regulation of nitric oxide mediated signal transduction
GO:0030811	0.0189503	16.5833	0.235849	2	4	regulation of nucleotide catabolic process	0.458071	regulation of nucleotide catabolic process
GO:0043470	0.0189503	16.5833	0.235849	2	4	regulation of carbohydrate catabolic process	0.458071	regulation of carbohydrate catabolic process
GO:0044278	0.0189503	16.5833	0.235849	2	4	cell wall disruption in other organism	0.458071	cell wall disruption in other organism
GO:0070208	0.0189503	16.5833	0.235849	2	4	protein heterotrimerization	0.458071	protein heterotrimerization
GO:0001501	0.0196776	2.7326	3.53774	8	60	skeletal system development	0.458071	skeletal system development
GO:0006023	0.0227656	6.30319	0.648585	3	11	aminoglycan biosynthetic process	0.458071	aminoglycan biosynthetic process
GO:0006024	0.0227656	6.30319	0.648585	3	11	glycosaminoglycan biosynthetic process	0.458071	glycosaminoglycan biosynthetic process
GO:0007218	0.0227656	6.30319	0.648585	3	11	neuropeptide signaling pathway	0.458071	neuropeptide signaling pathway
GO:0060193	0.0227656	6.30319	0.648585	3	11	positive regulation of lipase activity	0.458071	positive regulation of lipase activity
GO:0006094	0.0291093	5.59574	0.707547	3	12	gluconeogenesis	0.458071	gluconeogenesis
GO:0010675	0.0291093	5.59574	0.707547	3	12	regulation of cellular carbohydrate metabolic process	0.458071	regulation of cellular carbohydrate metabolic process
GO:0019319	0.0291093	5.59574	0.707547	3	12	hexose biosynthetic process	0.458071	hexose biosynthetic process
GO:0046364	0.0291093	5.59574	0.707547	3	12	monosaccharide biosynthetic process	0.458071	monosaccharide biosynthetic process
GO:0016042	0.0303928	3.99488	1.23821	4	21	lipid catabolic process	0.458071	lipid catabolic process
GO:0010656	0.0303988	11.0417	0.294811	2	5	negative regulation of muscle cell apoptotic process	0.458071	negative regulation of muscle cell apoptotic process
GO:0032460	0.0303988	11.0417	0.294811	2	5	negative regulation of protein oligomerization	0.458071	negative regulation of protein oligomerization
GO:0036296	0.0303988	11.0417	0.294811	2	5	response to increased oxygen levels	0.458071	response to increased oxygen levels
GO:0046323	0.0303988	11.0417	0.294811	2	5	glucose import	0.458071	glucose import
GO:0046324	0.0303988	11.0417	0.294811	2	5	regulation of glucose import	0.458071	regulation of glucose import
GO:0051196	0.0303988	11.0417	0.294811	2	5	regulation of coenzyme metabolic process	0.458071	regulation of coenzyme metabolic process
GO:0055093	0.0303988	11.0417	0.294811	2	5	response to hyperoxia	0.458071	response to hyperoxia
GO:2001171	0.0303988	11.0417	0.294811	2	5	positive regulation of ATP biosynthetic process	0.458071	positive regulation of ATP biosynthetic process
GO:0017144	0.0324478	2.31919	4.59906	9	78	drug metabolic process	0.458071	drug metabolic process
GO:0010243	0.0327861	2.13813	6.13208	11	104	response to organonitrogen compound	0.458071	response to organonitrogen compound
GO:0006006	0.0355585	3.76812	1.29717	4	22	glucose metabolic process	0.458071	glucose metabolic process
GO:0006022	0.0362937	5.02979	0.766509	3	13	aminoglycan metabolic process	0.458071	aminoglycan metabolic process
GO:0006109	0.0362937	5.02979	0.766509	3	13	regulation of carbohydrate metabolic process	0.458071	regulation of carbohydrate metabolic process
GO:0030203	0.0362937	5.02979	0.766509	3	13	glycosaminoglycan metabolic process	0.458071	glycosaminoglycan metabolic process
GO:0030307	0.0362937	5.02979	0.766509	3	13	positive regulation of cell growth	0.458071	positive regulation of cell growth
GO:0050806	0.0362937	5.02979	0.766509	3	13	positive regulation of synaptic transmission	0.458071	positive regulation of synaptic transmission
GO:0062013	0.0362937	5.02979	0.766509	3	13	positive regulation of small molecule metabolic process	0.458071	positive regulation of small molecule metabolic process
GO:1901698	0.037245	2.08718	6.25	11	106	response to nitrogen compound	0.458071	response to nitrogen compound
GO:0001101	0.0399531	2.48837	3.30189	7	56	response to acid chemical	0.458071	response to acid chemical
GO:1901564	0.0402278	1.76004	25.5307	32	433	organonitrogen compound metabolic process	0.458071	organonitrogen compound metabolic process
GO:0019318	0.0412068	3.56522	1.35613	4	23	hexose metabolic process	0.458071	hexose metabolic process
GO:0002791	0.043503	2.43535	3.36085	7	57	regulation of peptide secretion	0.458071	regulation of peptide secretion
GO:0030810	0.0438947	8.27083	0.353774	2	6	positive regulation of nucleotide biosynthetic process	0.458071	positive regulation of nucleotide biosynthetic process
GO:0035025	0.0438947	8.27083	0.353774	2	6	positive regulation of Rho protein signal transduction	0.458071	positive regulation of Rho protein signal transduction
GO:0043467	0.0438947	8.27083	0.353774	2	6	regulation of generation of precursor metabolites and energy	0.458071	regulation of generation of precursor metabolites and energy
GO:0044273	0.0438947	8.27083	0.353774	2	6	sulfur compound catabolic process	0.458071	sulfur compound catabolic process
GO:0046579	0.0438947	8.27083	0.353774	2	6	positive regulation of Ras protein signal transduction	0.458071	positive regulation of Ras protein signal transduction
GO:0051057	0.0438947	8.27083	0.353774	2	6	positive regulation of small GTPase mediated signal transduction	0.458071	positive regulation of small GTPase mediated signal transduction
GO:0060291	0.0438947	8.27083	0.353774	2	6	long-term synaptic potentiation	0.458071	long-term synaptic potentiation
GO:0090263	0.0438947	8.27083	0.353774	2	6	positive regulation of canonical Wnt signaling pathway	0.458071	positive regulation of canonical Wnt signaling pathway
GO:1900373	0.0438947	8.27083	0.353774	2	6	positive regulation of purine nucleotide biosynthetic process	0.458071	positive regulation of purine nucleotide biosynthetic process
GO:1903580	0.0438947	8.27083	0.353774	2	6	positive regulation of ATP metabolic process	0.458071	positive regulation of ATP metabolic process
GO:2001169	0.0438947	8.27083	0.353774	2	6	regulation of ATP biosynthetic process	0.458071	regulation of ATP biosynthetic process
GO:0050714	0.0440359	2.94636	2.00472	5	34	positive regulation of protein secretion	0.458071	positive regulation of protein secretion
GO:0050804	0.0440359	2.94636	2.00472	5	34	modulation of chemical synaptic transmission	0.458071	modulation of chemical synaptic transmission
GO:0019933	0.0443064	4.56673	0.825472	3	14	cAMP-mediated signaling	0.458071	cAMP-mediated signaling
GO:0032964	0.0443064	4.56673	0.825472	3	14	collagen biosynthetic process	0.458071	collagen biosynthetic process
GO:0044272	0.0443064	4.56673	0.825472	3	14	sulfur compound biosynthetic process	0.458071	sulfur compound biosynthetic process
GO:0045995	0.0443064	4.56673	0.825472	3	14	regulation of embryonic development	0.458071	regulation of embryonic development
GO:0060191	0.0443064	4.56673	0.825472	3	14	regulation of lipase activity	0.458071	regulation of lipase activity
GO:0071704	0.0458083	1.86424	33.1368	39	562	organic substance metabolic process	0.458071	organic substance metabolic process
GO:0008152	0.0461644	1.90018	34.2571	40	581	metabolic process	0.458071	metabolic process
GO:0010469	0.0463903	2.14766	4.89387	9	83	regulation of signaling receptor activity	0.458071	regulation of signaling receptor activity
GO:0071375	0.0473402	3.38261	1.41509	4	24	cellular response to peptide hormone stimulus	0.458071	cellular response to peptide hormone stimulus
GO:0042445	0.0491294	2.84444	2.06368	5	35	hormone metabolic process	0.458071	hormone metabolic process
GO:0099177	0.0491294	2.84444	2.06368	5	35	regulation of trans-synaptic signaling	0.458071	regulation of trans-synaptic signaling
