# Supplementary material for: scAlign: a tool for alignment, integration, and rare cell identification from scRNA-seq data
Source: Genome Biol. 2019 Aug 14;20:166. doi: 10.1186/s13059-019-1766-4 (PMC6693154; doi:10.1186/s13059-019-1766-4)
Supplement: Supplementary file 3 — Contains supplementary marker gene information. (XLS 117 kb) [file 13059_2019_1766_MOESM3_ESM.xls]

## Sheet: Kowalczyk_et_al.
Ptrf
Flt3
Apoe
Cd34
Mmrn1
Cd53
Ptp4a2
Plac8
Mpl
Ccdc21
uc007hxv.1
Mpo
Serpinb1a
Tespa1
BC035044
Cbx3
Ftl2
Gmfg
Pdzk1ip1
H2-K1
Emb
Ccnd2
Arhgdib
Cd48
Sell
H2-D1
Esam
Lat2
Gata2
Lcp1
Wfdc17
Grb10
H2-Ob
Sdpr
H2afy
Gbas
Ighv1-30
Dntt
Gpr97
Tgm2
Nkg7
Mllt3
Meis1
Vwf
Spns3
Trf
Ptma
Ccl3
Tbxas1
Dusp3
Nupr1
Gpr56
Plxdc2
Scarf1
Csgalnact1
Ndufa4
Ubl7
Tmem40
Ftl1
Ramp1
Cd81
Dhrs3
Stmn1
Csf3r
Haao
Ndn
Gp9
uc012chs.1
Slamf1
Bex6
uc008hln.1
Clec1a
Cd52
Cd63
Hmgn3
SNORD93
Ncf4
Bex4
uc007wgt.1
Gm10125
uc008ezc.2,uc008ezi.2,uc008ezj.2,uc008ezk.2
Gm13589
Acad9
uc008qdo.1
Mir1895
Zdhhc21
Vmn1r58
Olfr613
Mmp12
Cyb5r4
Zfp300
Abca12
Zfp488
uc007upz.1
Tyrobp
Art4
uc008ewj.2
uc012cnk.1
Fam110b
Grk4
uc008ype.1
uc009nbb.1
uc011ymj.1
uc008aea.1,uc008aeb.1,uc008aec.2,uc012ajd.1
Krt18
Sepw1
Tnfaip8l2
Plek
Rnf125
Fut7
Ptges3
Actb
Gng11
St3gal1
Dock10
H3f3a
Trpc6
Arhgap15
Ifi27l1
uc007epk.2,uc007epl.2
uc012fxx.1
uc009lny.1
uc007iah.1,uc007iai.1
Hid1
Ptplad2
Parvg
Mycn
Gfi1b
Lpl
Tek
Cd37
Gm2a
Cish
Ewsr1
Aldh1a1
Tle6
Gabarapl1
Dfna5
Socs2
Ppp1r15a
Gm14411
uc007euc.1
uc007vxz.1
Bcl2l1
Ppia
Slc48a1
Pygm
Itgal
Car2
Lgals1
Slfn2
Nedd4
Crip1
Selm
Cd27
Ubash3a
Tinagl1
Taldo1
Ifitm1
Atp8b4
H2-DMa
Erh
uc007tci.1,uc007tcj.1
D17H6S56E-5
Myct1
Anxa2
Ctss
Pear1
Ccl9
Gas2l3
Slc18a2
Vamp5
Coro7
Cd69
Tgif1
H2-T23
Traf5
uc008ypk.1
uc007han.2,uc011xni.1
uc007bss.1
A730017L22Rik
Sh3bgrl3
Hn1
Cd9
Clec12a
Clnk
mt-Rnr1
mt-Nd6
Gpr65
Cd244
Adck3
Ece1
uc008muc.2
Ugt1a7c
Lbr
Arl11
Nfe2
Hmga1
Il12a
Cd72
H2-Q7
Ucp2
Nt5c3
Tubb5
Il10rb
Slc44a2
Sult1a1
Tmem173
Aplp2
Umps
Ifitm3
Por
uc007pyi.1,uc007pyj.1,uc011yxv.1
Tsc22d3
Sat1
D630039A03Rik
Cd55
Pecam1
Anxa5
Tes
Efna1
Bex1
Uba7
F830016B08Rik
Sumo2
Gm4759
Psap
Ak1
Arhgef39
Mc5r
Laptm5
Ncf1
Gm5111
Sla2
Cks1b
Fstl1
Dap
Slc29a1
Hmgb2
Cks2
Ctsg
Mgat1
Hk3
Slc28a2
Tm6sf1
Malat1
Shisa5
Bin1
mt-Co1
Txnip
Slc25a5
Rps26
Psmb8
Abcg3
Irf8
Rrm2
Pbk
Hspa8
Hlf
Dtl
Aurkb
Rps27l
Rps29
Pdgfrb
Mcm5
Hmgn2
Pisd-ps1
Fen1
Hint1
Procr
Top2a
Mcm7
Ranbp1
H2afz
uc007hnj.2,uc007hnk.2
Banf1
Dctpp1
uc008xuk.1
Cdca5
Golm1
Tk1
Prim1
Cycs
Bzw2
Hmgb1
Uhrf1
Ly6a
F11r
Mrpl18
Ran
Hist1h1b
Fignl1
Spc25
Kif20a
Tceb2
uc007alb.1
Fam111a
Paics
Mcm3
Cenpm
Dnmt1
Rfc2
Atp5o
Cox6c
Ect2
Ndc80
Mcm6
Cenpk
Mad2l1
Mecom
Tipin
Mcm4
Kpna2
Pcna
Tomm5
Ppp1ca
Rrm1
Cdca8
Ccnb2
Cdca3
Nmral1
Kif22
Ptgs1
Hells
Atp5e
Cenpn
Timeless
Cdc6
Wdhd1
Pisd-ps2
Cdk1
Nlrc3
Cdca7
Mis18bp1
Syce2
Atad2
Rfc4
Gpx1
Shcbp1
Eya2
Ndufb8
Gimap6
Def8
Ncaph
Asf1b
Apitd1
Rpa3
Nusap1
Prim2
Nrm
Dennd2d
Nhp2
Kif11
Ckap2l
Churc1
Rad54l
Cox7c
Fam64a
Cox5a
Pola1
Ncapg
Dnajc9
Ppil1
Ywhaq
Bub1b
Map1lc3b
Shmt1
Gins2
Nup93
Lgals9
Tacc3
uc008kiv.1,uc008kiw.1
Cdc45
Rfc5
Rpl35a
Tmem176b
Gmnn
Rpl36al
Sgms1
Prc1
Tspan4
Kit
uc008pnu.2
Atpif1
Rpl39
Myc
Lsm3
Nhp2l1
Kif2c
Cmtm7
Dbi
Ndufa2
Uqcrq
Rpa2
Zfp422
Iigp1
uc009elc.1
Hat1
Nop56
Nudt5
Mif
Cd74
Lig1
Timm8a1
Gbp9
Bola2
Adk
Tyms
Ddx39
B4galnt1
Bloc1s2a
Prr13
Uqcr10
Rad51
Psat1
Ldhb
Angpt1
Haus5
Exosc5
Nme1
Cdk4
Npm1
Ccnb1
Aurka
Acox1
Mrpl36
Snrpd2
Slc25a12
Dynlt1a
Nup62
Kif20b
Dst
Mcm10
Tuba1b
Exosc8
Snrpe
Epb4.1
Idh2
uc009bki.1
Sstr2
Gm4951
Upp1
Hist1h4d
uc009nza.1
Eef1e1
Sdhb
Txn1
Psmc3ip
Gstm1
Slmo2
Gbp6
Paqr7
Gimap5
Rtkn
Hprt
uc007zwh.1
Nme2
Enpp5
Siva1
Gcnt2
Mgst1
Bcl2
Ldha
Cfl1
Smc4
Pold1
Slbp
Cox8a
Cd47
Eif5a
Mcm2
Myl10
Cox6a1
Mrpl12
Pold2

## Sheet: Mann_et_al.
Tgm2
Vwf
Apoe
Cd34
Flt3
Nupr1
Cd53
Plac8
Selp
Slamf1
Clu
Aldh1a1
Fhl1
Mllt3
Cmtm7
Ramp1
Arhgdib
Cd37
H2afy
Cyp26b1
Tmem176a
Itgb3
Ramp2
Mycn
Mpl
Ifitm3
Tgfbr3
Vim
Tespa1
H2-Ob
Dock1
Ifitm1
Rorc
Cd9
Pbx1
Scarf1
Csgalnact1
Syk
Efna1
Cd38
Arhgap15
Map1b
Sell
Ccbe1
Neo1
Pacrg
Smtnl1
Nedd4
Gadd45g
Ctla2a
Ptpn14
Marcksl1
Cdk6
Mecom
Rhoj
Rnf125
Tinagl1
5330417C22Rik
Ctsk
Eva1a
Fez1
Mefv
Soga3
Acvrl1
Adcyap1
Adipoq
Adora1
Agt
Aldh1a2
Apln
Areg
Arnt2
Ascl2
Blk
Bnipl
Bricd5
Bst1
Btnl2
Cav1
Cd79a
Cdh1
Cdh5
Cdon
Chrd
Col8a1
Col8a2
Crip2
Ctla4
Cxcl12
Cyp1b1
Dbh
Ddr1
Dlec1
Dmrta2
Dppa2
Ednra
Efemp1
Elane
Enpep
Esm1
F2
Fam83d
Fgf10
Foxf1
Foxg1
Ftmt
Gnrh1
Gpnmb
Gpr37l1
Grem1
Hck
Hpn
Id4
Ido1
Ifnz
Igf2bp1
Igfbp5
Il7r
Kcnh1
Kcnk2
Kitl
Lmo1
Melk
Mov10l1
Msx1
Mzb1
Neurod4
Nkx2-9
Nos2
Nos3
Npr3
Nr2f2
Ntf3
Pawr
Pax1
Pax6
Pdgfa
Plxnb3
Prox1
Pth1r
Pthlh
Ptprn
Rasgrf1
Rbp4
Rgn
S100b
Sall1
Sall4
Six1
Slc6a4
Sox11
Sox9
Sstr1
T
Tac1
Tbx18
Tff1
Tff2
Tnc
Tnfsf11
Trnp1
Tshr
Uncx
Vwce
Wisp1
Wnk2
Wnt11
Wnt3a
Wnt9a
Xirp1
Yap1
Ccl21c
Ccl7
Gdf7
Il1rn
Ak7
Aqp4
Bcar1
Bdkrb1
Bpifb1
Bpifb3
C9
Cacnb3
Cdh17
Cfc1
Cfh
Chga
Clec5a
Cmklr1
Col3a1
Dapk2
Defb21
Efna2
Efnb3
Fancd2
Fpr-rs6
Ggt1
Gpr15
H2-M10.2
H2-M10.3
H2-M10.5
H2-M5
H60c
Hist1h4b
Hist1h4k
Hp
Hpx
Kcnj8
Klk7
L3mbtl1
2019-03-01
Mfap5
Mmp21
Mpzl2
Muc4
Nbl1
Pla2g10
Pla2g1b
Pla2g3
Prg2
Psg17
Ptprd
Ptpro
Ptx3
Ret
Serping1
Sftpa1
Sit1
Slc46a2
Slc8a3
Slpi
Smpdl3b
Sptb
Ssc5d
Tlr1
Tlr13
Treml4
Adra2a
Itgb6
Kng1
Mgll
Mrgpra3
Nlrp4b
Orm3
Adamts7
Duox2
Endog
Ifi202b
Lrrc19
Lrrc4c
4932411N23Rik
Aatk
Adamts2
Adamts20
Adamtsl2
Adap2
Adrb3
Alox12b
Amigo1
Anks6
Apba2
Aplp1
Arhgap22
Asic2
Atl1
Bfsp1
Bglap
Bglap3
Bhlhe22
C77370
Cacna1s
Ccdc3
Ccne1
Cecr2
Cel
Chrna3
Cldn5
Col11a1
Col14a1
Col19a1
Col1a1
Col27a1
Col5a1
Colec11
Crabp2
Crb1
Cryba1
Cryba4
Ctnna2
Daam2
Dact1
Dcdc2a
Dio3
Dlx1as
Dmc1
Dnase1l2
Dnase1l3
Dnm3os
Dppa3
Dppa4
Dpysl3
Dpysl5
Ebf1
Efna3
Ehd2
Elavl3
Elavl4
Enah
Faim2
Fam150b
Fkbp6
Fmn2
Fscn2
Fut9
Gdpd2
Gdpd5
Gjc1
Gm10488
Gm12888
Gpm6a
Gpsm2
Grin2a
Grm5
Hapln4
Hormad1
Hoxb1
Hpca
Isl2
Kcnq4
Kctd15
Kif26a
Kif27
Klf15
Klhl10
Krt25
Lama2
Lhx1
Lmod3
Lrrc7
Mcam
Meox1
Mirlet7a-1
Mirlet7d
Mmp24
Msr1
Myh7
Mylk2
Myo16
Myo3a
Nespas
Neurod1
Neurod2
Nfatc4
Nkx6-2
Nlgn3
Noto
Nr5a1
Nr6a1
Nrep
Nrg2
Nrp1
Nrxn3
Pcdh10
Pcdh19
Pcdha3
Pcdhb10
Pcdhb14
Pcdhb17
Pcdhb2
Pcdhb20
Pcdhb21
Pcdhb7
Pde6c
Piwil1
Pkdcc
Postn
Pou4f1
Ppl
Prdm12
Prickle2
Prokr1
Prom1
Prtg
Ptf1a
Ptpn5
Ptprg
Rac3
Rbm20
Rfx4
Rhou
Rims2
Sall3
Scn8a
Sdk2
Sema5b
Serpina7
Sez6l
Sgcg
Sh3tc2
Shisa2
Sim2
Slc34a2
Sox1
Spata9
Sprr2b
Srpk3
Srrm4
Steap4
Stk36
Sycp2
Syt1
Tbx15
Tenm3
Tex40
Thbs3
Thsd7a
Tmem184a
Tnnc1
Topaz1
Tph1
Tsku
Tubb3
Unc5b
Unc5c
Upk1a
Upk1b
Ush2a
Vax2
Vil1
Vwc2
Wtip
Wwc1
Xirp2
Vmp1
Kazald1
Adcy6
Lama5
Lat2
Runx1t1
Slfn2
Clnk
Ocln
Trf
Runx2
Mpo
Satb1
Cd63
Cd55
Rorb
F11r
Arg1
Cxcl9
Cxcr3
Gm13283
Insm1
Nov
C1rb
Klrb1b
Pilrb1
Ppara
Serpina3n
Ak8
Aldh1a3
Ank3
Atp2b2
Cntn1
Ebf4
Hoxb9
Hoxc10
Hoxc5
Kcne1
Lama4
Lingo4
Lrrn1
Pak3
Ryr2
Tssk4
Ugt8a
Bex1
Bgn
Ncf1
Txnip
Tie1
Itgal
Bank1
Hk2
Ghr
Nhlrc1
Rab39
Tlr9
Adam33
Bche
Brca1
Btla
Casr
Ccl5
Ccr5
Cd248
Cd4
Cd6
Cdh2
Cfb
Chd5
Chek1
Chrna7
Col4a3
Cspg4
Cth
Dab2
Dchs1
Erbb2
Erbb3
Esrp2
Fabp4
Fat4
Fezf2
Fgfr2
Fkbp1b
Foxc1
Gal
Gli1
Gli2
Gm13271
Gm13272
Gm13285
Gm13287
Gm13289
Gm13290
Grpr
Has2
Hist1h2ai
Ifnb1
Il31ra
Irs1
Itgax
Itk
Kcna1
Kiss1r
Klb
Lef1
Lrg1
Mas1
Megf10
Ndrg4
Neurl1a
Nr5a2
Nrarp
Pdx1
Plau
Plcd3
Pparg
Prl2c2
Ptgir
Ptn
Rab25
Rnf43
Robo1
Scg2
Serpinb3d
Shb
Shcbp1
Slc25a33
Smarca1
Sox15
Sox8
Sp6
Spdya
Tenm4
Terc
Tgfa
Tmem119
Txk
Wisp2
Zap70
Zbtb32
Ccl21b
Ccl28
Efna5
Inhbe
1810011O10Rik
Adam8
Adora3
Alox15
Bcl2a1d
C4a
Cd300c
Coch
Ctsg
Cxcr5
Cysltr1
Dtx1
Eomes
Exo1
Fcgr3
Ffar3
Fpr1
Fpr2
Fstl3
Hc
Hist1h4j
Hoxb7
Ido2
Ifnlr1
Kcp
Klrk1
Lcn2
Ly86
Marco
Mcpt8
Mst1r
Muc19
Nlrp3
Orm2
Peli3
Plvap
Rhd
Sarm1
Serpinb9f
Sh2d1b1
Siglec15
Susd2
Themis
Tlr7
Trat1
Tril
Trim15
Ubd
Vmn1r13
Afap1l2
Clec10a
Elf3
Klkb1
Ltb4r1
Ltb4r2
Nlrp4f
Pbk
Siglece
Flrt2
Serpina3c
Acsbg2
Actc1
Arhgap24
Armc4
AW551984
B4galt2
Bend6
Bhlha15
Bicc1
Bik
Catsperb
Ccdc103
Ccdc151
Ccdc155
Cdc42ep2
Cdk5r1
Chl1
Chmp4c
Cldn3
Cntnap1
Cobl
Col4a4
Col9a3
Comp
Cpe
Cpne5
Creb3l4
Cryab
Cux2
Cyp26a1
Cyp26c1
Cytl1
Dcc
Ddah1
Ddx25
Dgat2
Dkk3
Dpf3
Dpy19l2
Dscaml1
Dsg4
Dspp
Dyx1c1
Ebf2
Efhc1
Eln
Esrrg
Evc
Fat3
Fjx1
Foxa1
Foxq1
Frem2
Fstl4
Fzd1
Fzd10
Gas7
Gja5
Gjb3
Gm2030
Gnao1
Gpr149
Grin1
Grin3a
Hes7
Hesx1
Heyl
Hfm1
Hist1h1b
Hnf1a
Hoxa1
Hoxb13
Hspg2
Il1rapl1
Irx3
Itga8
Jdp2
Kank1
Kazn
Kcnj10
Kif26b
Klf5
Ky
L1cam
Lama1
Lamc3
Lgals12
Lhx6
Lor
Lrfn1
Lrrc6
Mal2
Map2
Map6
Mcf2
Mesp2
Micalcl
Mmp17
Mmrn2
Mrc2
Msc
Mybl1
Myh11
Myh6
Myo5b
Mypn
Nap1l2
Nefm
Nfasc
Nid1
Nkd1
Nlgn1
Nrbp2
Nrl
Nrn1l
Omg
Oprm1
P2rx5
P2ry1
Palmd
Pcdh12
Pcdh15
Pcdha8
Pcdhb19
Pcdhb22
Pcdhb4
Pcdhga11
Pcdhga3
Pcdhgb1
Pcdhgb2
Pcsk9
Pde6b
Pgap1
Phospho1
Pi16
Pllp
Pou5f1
Pou6f2
Psapl1
Ptprb
Rasal1
Rbfox1
Rfx8
Rnf151
Ror1
Rsph1
Rspo2
Rxrg
Scgb3a1
Sema3b
Slc4a10
Slc6a3
Smoc1
Spata22
Spef2
Spock1
Synb
Tex15
Tg
Thbs2
Tmem198
Tmod4
Tmprss13
Tshz2
Tub
Tubb2b
Ust
Uty
Vcan
Wfikkn2
Wif1
Xlr3a
Xlr3c
Zfp423
Zfp750
Zglp1
Zic3
Zic5
Insrr
Nrg4
Socs2
Tmem173
Runx3
Bin1
Il12a
Serpinb6a
Gfap
Avpr2
Clec4g
Gdf11
Id1
Nox4
Pdgfc
Pelo
Prkar1b
Tnf
Eda
Hoxb8
Mrc1
Skap1
Gpd1
Gpr75
Arhgef26
Dach2
Gpr21
Mmp19
Nphp4
Sema4c
Stac3
Tmem204
Prnp
Fzd9
Hes1
Igf1
Mapk11
Osmr
Sox18
Srms
C1qa
Pld4
F8
Il20ra
Palm3
Acvr2b
Arg2
Ccdc64
Celsr2
Clec14a
Lrfn4
Nckap1
Pcdhb18
Plekhb1
Ripk4
Rps6ka6
Tsnaxip1
Bok
Kdr
Lamp3
Lzts1
Rab33a
S100a8
S100a9
Tbc1d12
Trim17
Usp13
Acvr1c
Agtr1a
Aldh3a1
Apoa1
Apod
Aspm
C330027C09Rik
Camp
Ccl24
Ccr7
Cd28
Cd59b
Chrnb2
Cldn7
Cnn1
Cyp27b1
Cyr61
Dagla
Dlc1
E2f7
Ednrb
Efnb2
Egf
Ehf
Eid2
Ell3
Erbb4
Errfi1
F3
Fanca
Fermt1
Fgf1
Fgfrl1
Fgr
Fignl1
Flt4
Fn1
Foxm1
Foxp3
Frk
Gata1
Ghrl
Gkn3
Gli3
Gm13276
Gm13277
Gm13279
Gpc3
Grhl2
Grk5
Gucy2c
Hsf4
Htr1b
Ifi30
Igf2
Il20rb
Il21
Inca1
Inhba
Kif14
Lefty1
Lhx9
Lig4
Lrp2
Mab21l1
Mlxipl
Mst1
Muc2
Nfib
Ngfr
Nox1
Nr2e1
Ntn1
Osr1
Ovol1
Pax3
Pdgfra
Pgf
Pkhd1
Podn
Ppbp
Prg4
Ptchd2
Ptgfr
Ptgs2
Ptprf
Ptprm
Recql4
Rhbdf1
Ror2
Scn5a
Sema5a
Six2
Slfn1
Smad6
Sparc
Sphk1
St6gal1
Tbx5
Tdgf1
Tesc
Tfap2b
Tfap2c
Tnfrsf25
Tnfsf13b
Tnk1
Tspan1
Tspyl5
Vash2
Vcam1
Wnt2
Bmp3
Bmp8b
Ccl6
Cd300lf
Ctf1
Cxcl14
Cxcl17
Edaradd
Gdf1
Nes
5830411N06Rik
Anxa3
Aoc3
C3
Cacna1c
Cacna1f
Card9
Cd36
Cd5
Ceacam20
Cfi
Clec4a2
Clec4d
Cnr1
Cybb
Cyp19a1
Duxbl1
Endou
Fcgr1
Fcgr4
Fzd8
Gcnt3
Gcsam
Gpr17
H2-M11
Hist1h2bf
Hist1h2bk
Hist1h2bl
Hist1h4h
Hrh1
Kirrel3
Klrd1
Krt1
Mill1
Mrgprx2
Muc5b
Nlrp1b
Nr1h3
Podxl2
Prf1
Rab3b
Serpinb3a
Slamf7
Smpd3
Susd4
Tlr3
Tmem102
Tmem190
Trpv4
Ankrd42
Chst1
Cxcr6
Nt5e
Scn9a
Stk39
Card14
Flrt3
Lrrc15
Lrrtm3
Lrtm1
Npnt
Rtn4rl1
1500015O10Rik
Actn3
Adam19
Adamts9
Adcyap1r1
Adra1d
Adra2b
Aloxe3
Alx1
Ank2
Apba1
Asb4
Astn2
Atp2c2
Atp7b
Aurkc
Avil
Barhl2
Bnc2
Boll
Brsk1
Cabp4
Camk2b
Cap2
Catsperd
Catsperg2
Ccdc141
Cdc25b
Cdc42ep5
Cdhr2
Cdo1
Cgn
Chadl
Chn1
Chrdl1
Chrnd
Cit
Clmp
Cntn3
Cntn4
Colq
Creb3l1
Crispld2
Crmp1
Ctnnd2
Dclk1
Dkk4
Dlg5
Dlx4
Dmrta1
Dok5
Dpf1
Ebf3
Egr2
Eqtn
Evx1
Fam20a
Fam83h
Fblim1
Fgd1
Fhl2
Fhod3
Fmn1
Foxf2
Foxn4
Frem1
Fzd4
Gamt
Gjd4
Gpr161
Gpr173
Gsta3
Hoxa2
Hoxa4
Hoxc6
Hoxc8
Hpgd
Hsd11b1
Hydin
Igfbp7
Igsf9b
Islr2
Itga11
Jph1
Kcnj1
Kcnma1
Kif18a
Kif5a
Klhl31
Krt83
Lama3
Lamb1
Lox
Lpar1
Lrat
Ltbp1
Macrod2
Mark1
Miat
Mip
Mir7-1
Msh4
Myh14
Myoc
Myrf
Nanos3
Nek5
Nhlh1
Nhlh2
Nkx1-2
Nlrp5
Nme5
Npm2
Nptx1
Nrg3
Nyap1
Olfm2
Optc
Pabpc1l
Pacsin1
Pappa2
Paqr3
Pard3
Parva
Pax8
Pcdha10
Pcdha11
Pcdhb13
Pcdhga4
Piwil4
Pla2r1
Plagl1
Plce1
Pls1
Ppp1r13l
Prdm8
Prss43
Prss8
Prx
Pspn
Rab11fip4
Rcan1
Rd3
Rims1
Rnase10
Scrt2
Sema3f
Sema4g
Sez6l2
Shank1
Shcbp1l
Shroom2
Slc1a3
Slc45a3
Slitrk2
Slitrk5
Snap25
Stil
Stra8
Strip2
Syt2
Tagln
Tbx4
Tcap
Tcf15
Tdrd9
Tenm1
Tenm2
Tgfb1i1
Tmem100
Tmem79
Tnfrsf19
Tomt
Tshz3
Unc13b
Unc5d
Vsx1
Wnk4
Wnt5b
Zbtb7c
Aspa
Hap1
Htr2b
Tmem74
Aif1
Atf5
Bmp4
Cebpa
E2f8
Fap
Fcgr2b
Fgf13
Fgf3
Fosl1
Foxp2
Hpse
Nr2e3
Orc1
Pitx2
Pkp2
Ptger2
Six4
Spint1
Tcf19
Tgfb3
Tgm1
Grin2b
Nucb2
Ank1
Anln
Blnk
C1qb
C1qc
Ccnb2
Ccr9
Cd300lb
Cd5l
Cd7
Dhtkd1
Ephb4
Farp2
Fos
Gpr18
Hba-a1
Hist1h4c
Icos
Klf1
Mafb
Masp2
Ms4a2
P2ry12
Pdcd1
Pir
Pnma1
Polq
Pram1
Rab3c
Sh2b2
Thy1
Acp5
Adamts12
Alox5
Aoah
Il17rb
Il22ra2
S1pr3
Aspn
Lrrc66
Wdr35
Aldh5a1
Ankrd6
Anpep
Atp8a2
Bfsp2
Ccsap
Cdkl5
Celsr3
Clcn2
Cpeb3
Dok4
Egfl6
Fbxo40
Gabrb2
Gas2
Ggnbp1
Hoxd11
Hspb2
Ica1l
Igsf9
Ldb2
Lrig3
Lrtm2
Metrn
Myo15
Nkapl
Notch4
Ntn3
Nxn
Ogn
Omp
Osbp2
Pcdhga6
Pcdhgb5
Pcdhgc5
Pdzd7
Phf19
Prelp
Prickle1
Ryr1
Scube3
Sema6b
Sema6c
Shroom1
Spag16
Suv39h2
Tnfrsf12a
Ulk4
Unc79
Utp14b
Wdr62
Wfs1
Zpbp
Ece1
Dll4
Cadm1
Fbxl2
Fzd5
Plekhf1
1190002N15Rik
Clec2i
Col18a1
Cxadr
Il4
Fbn1
Fcna
Polm
Flrt1
Krt8
Egfl8
Hoxa6
Lrrc24
Nek2
Pcdhga10
Slc4a8
Syt3
Arl11
Fbxw4
Cd48
Mmp11
Sema3d
Ubash3a
Ddr2
Irf8
Abat
Mcoln3
Slc12a5
Tyrobp
Trpm2
Draxin
H3f3a
Fut7
Hnf4a
Ffar2
Mgat1
Cfl1
Krt18
Ccl9
Ptgs1
Malat1
Nfia
Vcl

## Sheet: HeterogeneousBenchmark
Gnb1
Lrrc8a
Flt3
Apoe
Cd34
Sod1
Slc39a1
Pdcd4
Cd53
Klf13
Mpo
Plac8
Cd48
C330006A16Rik
Abcg1
Tespa1
H2afy
Sell
Lat2
H2-K1
Ccnd2
H2-D1
Arhgdib
Rpgrip1
Tgm2
Meis1
Vwf
Ccl3
Dusp3
Nupr1
Cd81
Serpina3g
Eif4g1
Ramp1
Dhrs3
Csf3r
Dpysl2
Cd63
Stmn1
Serinc3
Slamf1
Actb
Cyb5r4
Tanc1
Mmp12
Traf5
Nox4
Kirrel3
Atg16l1
Zfp488
Abca12
Prnp
Gjc3
Pikfyve
Syne1
Zdhhc21
Cxcr2
Lpl
Acer2
Paqr3
Ift80
Tnfrsf10b
Pot1b
Rttn
Ogfod1
Cntn1
Ighmbp2
Il11ra1
Tyrobp
Krt18
Tnfaip8l2
Hspb11
Tacc1
Rnf125
Fut7
Med1
Trpc6
Arhgap15
Fermt3
Ifnar1
Cnot1
Bbs1
Pdlim7
Cish
Il1r1
Aldh1a1
Gabarapl1
Dfna5
Nfkbia
Car2
Kcnn4
Nedd4
Eng
Ifitm1
Itgal
Slfn2
Lgals1
Tinagl1
Gimap1
H2-T23
Ccl9
Ppia
Cd27
Vamp5
H2-DMa
Cd9
Calcrl
Unc13d
Clnk
Peg12
Cd244
Flna
Nfe2
Ece1
Eif4g2
H2-Q7
Ifitm3
Map3k1
Anxa1
Tsc22d3
Tmem173
Aplp2
Sat1
Efna1
Bex1
Tes
Cd44
Mbnl1
Sgk3
Ncf1
Sla2
Trim16
Cks1b
Dap
Irf8
F11r
Vamp8
Ptgs1
Fli1
Pdgfrb
Ctsg
Txnl4b
Arid5a
Itgam
Eif4h
Rab11a
Cnot8
Mgat1
Men1
Sos2
Rabgap1l
Rps6ka1
Xrcc6
Gpx4
Gcnt2
Actr2
Malat1
Hlf
Txnip
Bcl2
Ilf3
Hsp90aa1
Kif18a
Slc25a5
Lgals9
Kit
Cdc37
Psmb8
Myc
S100a11
Rpl38
Hells
Cdca7
Smc6
Eif5a
Gnaq
Tmem176b
Mcm2
Ncl
Sfxn1
Actn4
Aldoa
Uhrf1
Fignl1
Poldip2
Churc1
Exosc5
Timeless
Rad54l
Mif
Cd74
Zeb2
Samd9l
Tipin
Smarcc1
Kat2a
Hist1h4d
Tacc3
Top2a
Prc1
